# Supplementary material for: A New Natural Defense Against Airborne Pathogens
Source: QRB Discov. 2020 Jul 7;1:e5. doi: 10.1017/qrd.2020.9 (PMC7453358; doi:10.1017/qrd.2020.9)
Supplement: Supplementary file 1 [file qrdsup.zip]

Archive with 2 entries (2 files):
- S2633289220000095sup001.pdf
- S2633289220000095sup002.pdf
